# Supplementary material for: Profiling of Polyphenolic Compounds of Leontopodium alpinum Cass Callus Cultures Using UPLC/IM-HRMS and Screening of In Vitro Effects
Source: Plants (Basel). 2021 Dec 29;11(1):100. doi: 10.3390/plants11010100 (PMC8747157; doi:10.3390/plants11010100)
Supplement: Supplementary file 1 [file plants-11-00100-s001.zip]

Archive with 1 entries (1 files):
- plants-1531420-supplementary.pdf
